# Supplementary material for: In Vitro and In Silico Anti-Arboviral Activities of Dihalogenated Phenolic Derivates of L-Tyrosine
Source: Molecules. 2021 Jun 5;26(11):3430. doi: 10.3390/molecules26113430 (PMC8201234; doi:10.3390/molecules26113430)
Supplement: Supplementary file 1 [file molecules-26-03430-s001.zip]

Archive with 5 entries (5 files):
- Figure S2 (06-01-2021).tif
- Table S1 (06-01-2021).pdf
- Table S2 (06-01-2021).pdf
- Table S3 (06-01-2021).pdf
- Table S4 (05-11-2021).pdf
